# Supplementary material for: 3-Methyl­thio­benzamide
Source: Acta Crystallogr Sect E Struct Rep Online. 2009 May 29;65(Pt 6):o1446. doi: 10.1107/S1600536809019849 (PMC2969531; doi:10.1107/S1600536809019849)
Supplement: Supplementary file 2 [file e-65-o1446-Isup2.hkl]

# 
# h,k,l, Fc-squared, Fo-squared, sigma(Fo-squared) and status flag 
# 
data_I
_shelx_title ' j in P2(1)/c' 
_shelx_refln_list_code          4 
_shelx_F_calc_maximum      127.83 
_exptl_crystal_F_000       320.00 
_reflns_d_resolution_high  0.7700 
 
loop_ 
 _symmetry_equiv_pos_as_xyz 
 'x, y, z' 
 '-x, y+1/2, -z+1/2' 
 '-x, -y, -z' 
 'x, -y-1/2, z-1/2' 
 
_cell_length_a     7.7167 
_cell_length_b    10.2674 
_cell_length_c    10.1003 
_cell_angle_alpha  90.000 
_cell_angle_beta   97.186 
_cell_angle_gamma  90.000 
 
_shelx_F_squared_multiplier     1.000 
 
loop_ 
 _refln_index_h 
 _refln_index_k 
 _refln_index_l 
 _refln_F_squared_calc 
 _refln_F_squared_meas 
 _refln_F_squared_sigma 
 _refln_observed_status 
   1   0   0     1148.92     1167.73     14.77 o 
   2   0   0      809.29      857.99     11.00 o 
   3   0   0      166.43      157.22      2.77 o 
   4   0   0      414.71      454.13      6.64 o 
   5   0   0        0.27        0.24      0.80 o 
   6   0   0       34.51       36.43      2.36 o 
   7   0   0       23.09       30.36      3.58 o 
   8   0   0       42.91       38.24      2.07 o 
   9   0   0        4.74        3.94      1.33 o 
   1   1   0      320.60      334.97      2.13 o 
   2   1   0     4240.58     3884.61     32.60 o 
   3   1   0        0.69        0.73      0.20 o 
   4   1   0       52.85       50.20      0.91 o 
   5   1   0      220.87      200.58      2.69 o 
   6   1   0      140.14      140.50      2.73 o 
   7   1   0        3.60        1.58      0.87 o 
   8   1   0        4.07        4.94      1.68 o 
   9   1   0        4.11        1.40      0.89 o 
   0   2   0     1418.86     1408.32     16.64 o 
   1   2   0     1342.49     1376.17      8.36 o 
   2   2   0      660.23      683.05      4.32 o 
   3   2   0      118.89      152.16      1.33 o 
   4   2   0       10.11        8.37      0.38 o 
   5   2   0        2.72        2.22      0.50 o 
   6   2   0        2.66        2.46      0.68 o 
   7   2   0        2.72        3.13      0.77 o 
   8   2   0        7.93        6.49      0.93 o 
   9   2   0        2.02        2.04      1.07 o 
   1   3   0      666.61      658.69      4.18 o 
   2   3   0      578.78      604.80      3.90 o 
   3   3   0       32.16       38.70      0.66 o 
   4   3   0       13.28       10.05      0.40 o 
   5   3   0       39.08       39.56      0.96 o 
   6   3   0      173.39      166.77      2.29 o 
   7   3   0        2.27        1.18      0.60 o 
   8   3   0        0.17       -0.52      0.77 o 
   9   3   0        1.32       -0.41      0.96 o 
   0   4   0     2563.93     2409.73     28.55 o 
   1   4   0      547.43      538.13      4.10 o 
   2   4   0      269.93      340.37      2.41 o 
   3   4   0       23.17       14.68      0.43 o 
   4   4   0      205.43      189.63      1.69 o 
   5   4   0        2.60        3.93      0.48 o 
   6   4   0       13.89       15.69      0.84 o 
   7   4   0       57.58       62.42      1.72 o 
   8   4   0       44.08       46.53      1.66 o 
   9   4   0        1.57        2.12      1.21 o 
   1   5   0       18.47       13.22      0.51 o 
   2   5   0     1215.12     1237.67      8.32 o 
   3   5   0      335.75      348.51      2.59 o 
   4   5   0       62.57       60.06      1.28 o 
   5   5   0      371.35      385.08      3.25 o 
   6   5   0       29.35       33.32      1.12 o 
   7   5   0        3.10        2.45      0.83 o 
   8   5   0        2.32        0.41      0.87 o 
   9   5   0        0.14        0.19      1.07 o 
   0   6   0      227.47      236.05      3.92 o 
   1   6   0       19.73       22.64      0.71 o 
   2   6   0       13.25       18.05      0.56 o 
   3   6   0       13.49       15.79      0.58 o 
   4   6   0        3.03        2.74      0.43 o 
   5   6   0      111.51      115.86      1.65 o 
   6   6   0       21.34       22.14      1.04 o 
   7   6   0       19.31       20.95      1.21 o 
   8   6   0        0.54        1.45      0.83 o 
   1   7   0      318.98      296.88      3.01 o 
   2   7   0      283.01      284.41      2.65 o 
   3   7   0       97.70       94.47      1.54 o 
   4   7   0       44.52       40.23      1.28 o 
   5   7   0       57.30       61.45      1.39 o 
   6   7   0       67.82       68.00      1.71 o 
   7   7   0        6.70        4.86      0.87 o 
   8   7   0        2.42        0.63      1.84 o 
   0   8   0      173.27      178.23      3.63 o 
   1   8   0      631.83      596.65      6.04 o 
   2   8   0       64.13       67.53      1.62 o 
   3   8   0       78.06       74.39      1.65 o 
   4   8   0      203.60      201.47      3.26 o 
   5   8   0       94.29       86.28      2.99 o 
   6   8   0        1.41        1.63      0.88 o 
   7   8   0       66.02       65.72      3.58 o 
   1   9   0      171.89      170.12      2.59 o 
   2   9   0        0.04       -0.73      0.77 o 
   3   9   0       30.81       27.90      1.55 o 
   4   9   0        0.00       -0.07      0.82 o 
   5   9   0       53.15       51.82      1.81 o 
   6   9   0       17.99       20.09      1.35 o 
   7   9   0        0.31       -0.15      2.02 o 
   0  10   0        3.31        1.62      1.44 o 
   1  10   0        7.22        7.22      0.86 o 
   2  10   0       96.09       92.38      1.99 o 
   3  10   0       65.13       61.50      1.70 o 
   4  10   0       15.65       11.94      1.29 o 
   5  10   0        4.14        2.74      1.00 o 
   6  10   0        2.29        0.66      1.01 o 
   1  11   0       28.81       29.02      1.31 o 
   2  11   0        5.83        4.61      0.82 o 
   3  11   0        3.43        3.43      0.86 o 
   4  11   0        0.04        1.12      0.99 o 
   5  11   0        2.02        1.72      1.05 o 
   0  12   0      159.99      164.27      4.12 o 
   1  12   0       99.16      105.33      2.38 o 
   2  12   0        2.03        1.77      0.88 o 
   3  12   0       70.44       72.51      2.35 o 
   4  12   0       25.93       32.15      1.98 o 
   1  13   0       72.45       81.54      2.33 o 
   2  13   0       47.86       45.89      2.49 o 
  -9   1   1        4.38        5.65      1.13 o 
  -8   1   1        6.31        8.39      1.25 o 
  -7   1   1       35.85       40.76      1.45 o 
  -6   1   1       56.40       58.14      1.96 o 
  -5   1   1      158.04      168.02      2.43 o 
  -4   1   1      357.74      364.63      3.36 o 
  -3   1   1       83.54       86.79      1.04 o 
  -2   1   1    16339.38    10699.00    164.95 o 
  -1   1   1     4072.77     3453.20     29.20 o 
   0   1   1     1370.02     1282.57     17.78 o 
   1   1   1      278.51      317.53      2.35 o 
   2   1   1      222.75      216.33      2.40 o 
   3   1   1      721.48      742.18      6.76 o 
   4   1   1        0.10       -0.04      0.31 o 
   5   1   1        9.07        9.83      0.70 o 
   6   1   1       33.73       35.29      1.26 o 
   7   1   1       88.61       89.65      2.45 o 
   8   1   1       10.10        7.96      1.46 o 
   9   1   1        1.43        0.20      0.83 o 
  -9   2   1       12.72       17.55      1.27 o 
  -8   2   1       20.89       17.41      1.16 o 
  -7   2   1       60.76       56.65      1.66 o 
  -6   2   1       31.55       36.39      1.32 o 
  -5   2   1      100.24      108.34      1.59 o 
  -4   2   1     1807.93     1770.02     12.78 o 
  -3   2   1     1114.48     1084.63      6.79 o 
  -2   2   1      320.50      290.44      2.02 o 
  -1   2   1      982.51      981.58      6.02 o 
   0   2   1       55.35       81.87      0.84 o 
   1   2   1      914.60     1005.81      7.08 o 
   2   2   1       30.59       23.24      0.47 o 
   3   2   1      386.55      408.98      3.17 o 
   4   2   1     1076.42     1029.36      9.87 o 
   5   2   1      518.70      542.03      5.70 o 
   6   2   1        0.95        2.29      0.68 o 
   7   2   1       18.35       15.16      0.99 o 
   8   2   1       29.74       32.98      1.47 o 
   9   2   1       21.05       17.71      1.51 o 
  -9   3   1       24.24       26.82      1.68 o 
  -8   3   1        0.66        2.57      0.81 o 
  -7   3   1       26.99       32.49      1.13 o 
  -6   3   1       37.36       33.90      1.14 o 
  -5   3   1        8.07        9.55      0.59 o 
  -4   3   1       21.55       30.40      0.63 o 
  -3   3   1      490.58      566.04      3.76 o 
  -2   3   1      272.36      273.05      1.96 o 
  -1   3   1     1019.43     1016.39      6.29 o 
   0   3   1     1362.45     1332.30     11.29 o 
   1   3   1       51.10       46.21      0.62 o 
   2   3   1        3.05        8.79      0.45 o 
   3   3   1      576.10      590.11      3.90 o 
   4   3   1        8.18        8.47      0.52 o 
   5   3   1        0.02        0.51      0.50 o 
   6   3   1      125.64      125.43      2.20 o 
   7   3   1       15.43       14.98      1.28 o 
   8   3   1      100.45      101.84      2.25 o 
   9   3   1        2.05        3.32      2.03 o 
  -9   4   1        0.14        0.61      1.12 o 
  -8   4   1        2.55        2.76      0.98 o 
  -7   4   1        9.61       11.53      1.08 o 
  -6   4   1        4.75        6.27      0.81 o 
  -5   4   1        0.02       -0.41      0.41 o 
  -4   4   1      166.95      173.01      1.58 o 
  -3   4   1      148.91      144.83      1.32 o 
  -2   4   1        0.09        2.47      0.26 o 
  -1   4   1       25.90       26.49      0.52 o 
   0   4   1       15.88       18.25      0.63 o 
   1   4   1     1451.11     1518.02     10.69 o 
   2   4   1       33.39       47.39      0.69 o 
   3   4   1      322.78      358.61      2.59 o 
   4   4   1       54.67       61.81      0.99 o 
   5   4   1        1.16        0.89      0.50 o 
   6   4   1       14.13       15.02      0.98 o 
   7   4   1        5.88        6.59      0.86 o 
   8   4   1        1.65        1.22      0.85 o 
   9   4   1        5.17        5.74      1.39 o 
  -9   5   1        0.60        0.13      1.08 o 
  -8   5   1       26.02       30.34      1.64 o 
  -7   5   1       26.03       31.82      2.93 o 
  -6   5   1        1.00        1.66      0.55 o 
  -5   5   1       69.18       59.11      1.08 o 
  -4   5   1        6.80        4.82      0.43 o 
  -3   5   1       60.36       72.00      0.94 o 
  -2   5   1       34.03       28.42      0.67 o 
  -1   5   1      409.94      412.78      3.64 o 
   0   5   1      450.27      541.88      5.15 o 
   1   5   1      168.53      180.30      1.88 o 
   2   5   1      600.36      605.45      4.32 o 
   3   5   1       11.64       10.30      0.46 o 
   4   5   1       23.27       22.50      0.68 o 
   5   5   1        0.82        0.04      0.59 o 
   6   5   1       36.74       36.73      1.32 o 
   7   5   1        0.13       -0.70      0.70 o 
   8   5   1        1.25        2.53      1.05 o 
   9   5   1        1.79        2.93      1.06 o 
  -8   6   1        1.06       -0.81      1.28 o 
  -7   6   1       51.35       52.51      1.63 o 
  -6   6   1       99.56      104.69      1.63 o 
  -5   6   1       52.73       53.42      1.06 o 
  -4   6   1      227.53      226.82      2.01 o 
  -3   6   1      631.99      599.49      4.16 o 
  -2   6   1      568.91      563.30      4.15 o 
  -1   6   1        3.47        2.62      0.43 o 
   0   6   1     1059.94     1041.70      9.36 o 
   1   6   1      585.19      571.90      5.55 o 
   2   6   1        2.60        5.59      0.50 o 
   3   6   1      445.92      465.31      4.49 o 
   4   6   1      469.36      460.91      5.28 o 
   5   6   1       88.24       93.90      1.95 o 
   6   6   1       61.50       53.05      1.38 o 
   7   6   1        3.35        6.55      1.08 o 
   8   6   1        9.14        9.68      1.30 o 
  -8   7   1        3.15        5.35      1.44 o 
  -7   7   1       37.09       30.36      1.43 o 
  -6   7   1       12.25       12.26      0.76 o 
  -5   7   1       11.48       13.44      0.72 o 
  -4   7   1       52.85       51.74      0.99 o 
  -3   7   1       41.31       44.88      1.00 o 
  -2   7   1      180.58      188.00      2.58 o 
  -1   7   1      513.37      507.28      5.18 o 
   0   7   1      319.40      299.46      3.45 o 
   1   7   1       71.14       78.05      1.60 o 
   2   7   1      333.93      301.65      3.10 o 
   3   7   1      347.98      340.48      3.68 o 
   4   7   1      133.26      124.16      2.09 o 
   5   7   1       97.24       96.93      1.90 o 
   6   7   1       66.56       67.34      2.03 o 
   7   7   1        4.08        3.77      1.34 o 
   8   7   1        0.00        0.81      2.02 o 
  -8   8   1        0.60        0.81      1.73 o 
  -7   8   1        0.17        1.88      0.90 o 
  -6   8   1        7.23        9.06      0.90 o 
  -5   8   1        0.64        1.44      0.68 o 
  -4   8   1       15.76       16.88      1.15 o 
  -3   8   1       20.92       16.93      0.96 o 
  -2   8   1        0.81       -0.37      0.55 o 
  -1   8   1       17.59       15.71      1.13 o 
   0   8   1       85.09       85.54      1.77 o 
   1   8   1        1.56        0.08      0.70 o 
   2   8   1      147.49      137.44      2.30 o 
   3   8   1        3.21        2.87      0.62 o 
   4   8   1        2.42        2.22      0.68 o 
   5   8   1       12.65        9.82      0.90 o 
   6   8   1        3.32        2.32      0.97 o 
   7   8   1        0.94       -0.89      0.89 o 
  -7   9   1        1.90       -0.63      2.42 o 
  -6   9   1        9.26       10.11      1.62 o 
  -5   9   1       10.99        8.18      1.06 o 
  -4   9   1       16.91       21.06      1.28 o 
  -3   9   1       17.60       22.63      1.33 o 
  -2   9   1       12.51       11.06      0.98 o 
  -1   9   1      174.85      171.41      2.62 o 
   0   9   1      260.31      269.94      5.01 o 
   1   9   1       41.08       36.88      1.32 o 
   2   9   1      367.31      346.97      4.14 o 
   3   9   1      196.65      174.87      2.66 o 
   4   9   1        1.59        0.19      0.94 o 
   5   9   1       27.62       27.86      1.40 o 
   6   9   1       25.87       25.84      1.87 o 
   7   9   1        1.02        1.33      1.25 o 
  -6  10   1        7.12        8.38      1.19 o 
  -5  10   1        0.73        1.62      0.94 o 
  -4  10   1        1.73        0.96      0.89 o 
  -3  10   1      205.96      196.29      3.28 o 
  -2  10   1      149.35      143.21      3.96 o 
  -1  10   1        3.27        2.73      0.85 o 
   0  10   1       38.47       35.93      1.34 o 
   1  10   1       30.41       29.57      1.25 o 
   2  10   1       49.29       54.43      1.58 o 
   3  10   1       11.59        9.77      0.94 o 
   4  10   1      142.80      136.53      2.91 o 
   5  10   1       28.46       34.09      1.66 o 
   6  10   1        3.95        6.13      1.73 o 
  -5  11   1       65.17       70.88      2.30 o 
  -4  11   1       75.42       75.00      2.89 o 
  -3  11   1       33.53       38.52      1.48 o 
  -2  11   1       74.02       74.68      1.90 o 
  -1  11   1       95.13       94.38      2.10 o 
   0  11   1        7.17        8.29      0.95 o 
   1  11   1       39.43       37.31      2.16 o 
   2  11   1       45.09       43.46      1.54 o 
   3  11   1        1.80        1.59      0.93 o 
   4  11   1       13.91       14.55      1.32 o 
   5  11   1        1.66        2.11      1.08 o 
  -4  12   1        2.12        2.46      1.10 o 
  -3  12   1        1.32        4.30      0.91 o 
  -2  12   1        0.15        1.11      0.83 o 
  -1  12   1       23.60       26.51      1.35 o 
   0  12   1       27.80       29.81      1.40 o 
   1  12   1        9.47        9.17      1.57 o 
   2  12   1        6.29        6.22      0.96 o 
   3  12   1        0.31        1.95      1.00 o 
   4  12   1        0.01        0.14      0.99 o 
  -2  13   1       48.46       57.07      2.72 o 
  -1  13   1       33.19       37.94      1.63 o 
   0  13   1        1.98        3.76      0.97 o 
   1  13   1        1.19        0.97      0.91 o 
 -10   0   2        0.18        2.19      1.85 o 
  -9   0   2       23.44       28.98      2.02 o 
  -8   0   2        4.84        1.82      1.22 o 
  -7   0   2      102.25      100.20      3.58 o 
  -6   0   2      149.76      143.39      3.38 o 
  -5   0   2       41.21       42.97      1.88 o 
  -4   0   2      719.41      800.60     10.96 o 
  -3   0   2     4306.28     4038.80     50.08 o 
  -2   0   2      963.25      968.31     15.86 o 
  -1   0   2      745.93      794.69     10.14 o 
   2   0   2      655.09      635.33      6.61 o 
   3   0   2     1506.13     1582.45     23.39 o 
   4   0   2        0.11       -0.34      0.44 o 
   5   0   2      717.22      745.55     10.54 o 
   6   0   2      138.72      131.47      3.24 o 
   7   0   2       21.06       25.03      1.66 o 
   8   0   2       41.49       44.96      2.18 o 
   9   0   2       51.50       47.07      2.58 o 
  -9   1   2        3.62        2.48      0.90 o 
  -8   1   2        2.09        2.36      1.00 o 
  -7   1   2       35.87       38.34      1.87 o 
  -6   1   2       50.49       37.68      1.39 o 
  -5   1   2      472.44      484.63      5.24 o 
  -4   1   2       48.16       39.95      1.09 o 
  -3   1   2      203.25      178.60      2.51 o 
  -2   1   2     2941.63     2746.72     19.31 o 
  -1   1   2     2595.95     2559.99     33.91 o 
   0   1   2      104.58      123.32      1.27 o 
   1   1   2       49.01       52.35      0.91 o 
   2   1   2      659.96      642.04      5.26 o 
   3   1   2     1127.42     1222.95      8.85 o 
   4   1   2       33.74       22.47      0.67 o 
   5   1   2       24.25       30.27      1.06 o 
   6   1   2        6.50        6.88      0.80 o 
   7   1   2       81.50       79.70      1.86 o 
   8   1   2        9.95        8.34      0.92 o 
   9   1   2       12.99       15.54      1.45 o 
  -9   2   2        0.00       -0.81      0.88 o 
  -8   2   2        0.01       -0.30      0.76 o 
  -7   2   2       28.75       26.35      1.19 o 
  -6   2   2       38.35       36.81      1.67 o 
  -5   2   2       76.66       82.98      1.21 o 
  -4   2   2     1084.94     1164.93      7.91 o 
  -3   2   2       77.11       74.95      0.82 o 
  -2   2   2      939.34     1044.02      6.49 o 
  -1   2   2      162.17      175.47      1.30 o 
   0   2   2      428.76      425.85      3.41 o 
   1   2   2        4.49        8.39      0.50 o 
   2   2   2        1.45        2.31      0.27 o 
   3   2   2       13.63       10.11      0.43 o 
   4   2   2       30.05       27.52      0.78 o 
   5   2   2       19.70       18.93      1.05 o 
   6   2   2       62.35       64.76      1.57 o 
   7   2   2       17.78       18.78      1.06 o 
   8   2   2       42.22       45.77      2.66 o 
   9   2   2       11.12       11.19      1.44 o 
  -9   3   2        1.04        0.94      0.88 o 
  -8   3   2        1.09        0.39      0.79 o 
  -7   3   2       13.26       16.03      1.05 o 
  -6   3   2       16.88       15.68      0.84 o 
  -5   3   2      240.68      234.66      2.92 o 
  -4   3   2       88.99       87.21      1.03 o 
  -3   3   2      658.55      698.73      4.57 o 
  -2   3   2      196.00      189.24      1.47 o 
  -1   3   2        1.73        2.28      0.24 o 
   0   3   2      202.66      231.42      2.30 o 
   1   3   2      399.30      459.30      3.82 o 
   2   3   2      505.09      524.49      4.09 o 
   3   3   2      928.08      993.77      6.76 o 
   4   3   2       97.56      104.13      1.43 o 
   5   3   2       31.75       29.55      1.15 o 
   6   3   2       56.70       59.72      1.81 o 
   7   3   2       59.06       56.62      1.96 o 
   8   3   2       13.97       13.90      1.36 o 
   9   3   2        0.15        1.27      1.25 o 
  -9   4   2       12.16       17.49      1.51 o 
  -8   4   2        0.72        0.96      0.83 o 
  -7   4   2        5.35        6.16      1.20 o 
  -6   4   2       24.32       25.83      0.90 o 
  -5   4   2      233.18      249.16      2.31 o 
  -4   4   2       90.50       90.43      1.08 o 
  -3   4   2      622.50      640.66      4.28 o 
  -2   4   2      775.95      798.56      5.14 o 
  -1   4   2      245.54      257.37      2.01 o 
   0   4   2      170.57      165.08      1.93 o 
   1   4   2     1198.96     1238.26      8.84 o 
   2   4   2      834.96      791.48      5.80 o 
   3   4   2      497.62      574.12      4.13 o 
   4   4   2       71.18       69.73      1.12 o 
   5   4   2      116.57      110.40      1.74 o 
   6   4   2       28.60       31.41      1.26 o 
   7   4   2        2.91        3.59      0.82 o 
   8   4   2        1.27        2.92      1.25 o 
   9   4   2        4.52        5.53      1.35 o 
  -9   5   2        0.29        0.70      1.02 o 
  -8   5   2       26.56       33.58      2.17 o 
  -7   5   2        2.27        3.29      0.81 o 
  -6   5   2       27.32       28.08      0.82 o 
  -5   5   2      121.67      125.08      1.54 o 
  -4   5   2      288.90      279.68      2.27 o 
  -3   5   2       87.68       86.53      1.04 o 
  -2   5   2       22.99       26.67      0.59 o 
  -1   5   2     1422.12     1395.81      9.96 o 
   0   5   2       80.26       70.24      1.25 o 
   1   5   2      202.58      255.81      2.36 o 
   2   5   2      196.13      191.64      1.79 o 
   3   5   2      148.73      132.84      1.54 o 
   4   5   2       60.23       56.94      1.26 o 
   5   5   2       27.45       27.19      1.05 o 
   6   5   2        4.18        4.59      0.77 o 
   7   5   2       37.98       37.82      1.54 o 
   8   5   2       57.97       56.19      1.84 o 
  -8   6   2        4.04        2.96      1.08 o 
  -7   6   2       14.31       13.26      1.47 o 
  -6   6   2        1.22        1.31      0.50 o 
  -5   6   2        1.97        0.81      0.50 o 
  -4   6   2        0.61        0.76      0.43 o 
  -3   6   2      138.67      132.14      1.39 o 
  -2   6   2       34.80       30.27      0.68 o 
  -1   6   2      190.19      204.95      2.55 o 
   0   6   2       21.06       29.43      0.97 o 
   1   6   2       83.65       81.78      1.53 o 
   2   6   2        9.92        9.87      0.71 o 
   3   6   2       15.50       18.52      0.77 o 
   4   6   2       49.50       51.39      1.41 o 
   5   6   2        8.10        6.04      0.76 o 
   6   6   2        9.32        9.36      1.08 o 
   7   6   2        2.41        2.52      1.38 o 
   8   6   2        1.28       -0.11      1.41 o 
  -8   7   2        1.44        0.78      1.96 o 
  -7   7   2        0.62        1.76      1.10 o 
  -6   7   2        9.81       10.04      0.79 o 
  -5   7   2       86.77       84.17      1.44 o 
  -4   7   2      243.72      241.01      2.32 o 
  -3   7   2      230.96      223.12      2.14 o 
  -2   7   2      433.69      426.38      4.03 o 
  -1   7   2       81.86       79.37      2.36 o 
   0   7   2        3.63        5.60      0.83 o 
   1   7   2       13.41       15.08      0.92 o 
   2   7   2       88.37       83.67      1.78 o 
   3   7   2      197.10      197.14      2.46 o 
   4   7   2      147.40      136.64      2.24 o 
   5   7   2        3.74        4.18      0.87 o 
   6   7   2       11.23       13.43      1.24 o 
   7   7   2       14.34       13.07      1.63 o 
   8   7   2        4.91        2.33      1.54 o 
  -8   8   2        0.01       -1.38      1.38 o 
  -7   8   2        0.85        1.62      1.38 o 
  -6   8   2       20.99       22.32      1.12 o 
  -5   8   2       20.28       18.58      1.23 o 
  -4   8   2       17.20       18.20      0.84 o 
  -3   8   2      109.46      115.87      1.80 o 
  -2   8   2      560.26      541.29      4.98 o 
  -1   8   2      152.01      146.90      2.32 o 
   0   8   2      612.35      560.41      5.78 o 
   1   8   2      630.97      609.82      6.20 o 
   2   8   2      449.17      413.74      4.11 o 
   3   8   2        0.64        0.06      0.58 o 
   4   8   2       63.11       60.65      2.01 o 
   5   8   2       38.03       38.43      1.50 o 
   6   8   2        6.08        3.13      1.68 o 
   7   8   2        0.45       -0.29      1.34 o 
  -7   9   2        4.27        4.50      1.85 o 
  -6   9   2        4.15        4.85      0.85 o 
  -5   9   2        7.96       10.91      1.09 o 
  -4   9   2      108.72      112.01      2.12 o 
  -3   9   2       49.84       48.83      1.48 o 
  -2   9   2        0.15       -0.35      0.56 o 
  -1   9   2        2.03        1.39      0.95 o 
   0   9   2      446.51      428.37      4.82 o 
   1   9   2       31.74       35.25      1.27 o 
   2   9   2      100.76       93.04      1.92 o 
   3   9   2       27.85       32.96      1.25 o 
   4   9   2       22.76       22.11      1.35 o 
   5   9   2        0.30        0.55      0.83 o 
   6   9   2       17.16       17.73      1.66 o 
  -6  10   2       20.10       20.50      1.62 o 
  -5  10   2        0.80        0.62      1.05 o 
  -4  10   2       28.00       29.80      1.51 o 
  -3  10   2        0.01        0.27      0.82 o 
  -2  10   2        0.43        1.02      0.73 o 
  -1  10   2        6.46        7.32      1.08 o 
   0  10   2       10.65       10.36      0.93 o 
   1  10   2      103.98       89.64      1.97 o 
   2  10   2        5.93        6.04      0.83 o 
   3  10   2       10.09        9.05      1.11 o 
   4  10   2        0.44       -0.33      0.88 o 
   5  10   2        2.75        1.49      0.92 o 
   6  10   2        3.04        3.73      1.38 o 
  -5  11   2       20.23       14.83      1.39 o 
  -4  11   2       75.82       75.88      2.33 o 
  -3  11   2       43.15       45.27      1.56 o 
  -2  11   2        5.92        5.24      0.89 o 
  -1  11   2       11.42       12.72      1.07 o 
   0  11   2       16.43       17.49      1.17 o 
   1  11   2        2.52        3.09      1.17 o 
   2  11   2        8.72        8.45      0.98 o 
   3  11   2       26.03       24.33      1.49 o 
   4  11   2       13.97       13.81      1.28 o 
   5  11   2        0.37        0.63      1.06 o 
  -4  12   2       19.10       22.61      1.56 o 
  -3  12   2       22.49       27.91      2.88 o 
  -2  12   2       39.23       41.30      2.33 o 
  -1  12   2       12.54       13.21      1.09 o 
   0  12   2       15.10       15.73      1.38 o 
   1  12   2       75.75       79.54      2.08 o 
   2  12   2       71.20       71.09      1.99 o 
   3  12   2        2.31        1.59      1.05 o 
  -1  13   2       25.06       26.59      1.45 o 
   0  13   2       32.64       31.78      2.08 o 
   1  13   2        6.31        5.73      2.88 o 
  -9   1   3       19.42       14.39      1.56 o 
  -8   1   3       19.45       18.98      1.45 o 
  -7   1   3        0.01       -0.39      0.85 o 
  -6   1   3        3.62        4.87      0.80 o 
  -5   1   3      117.89      129.18      2.21 o 
  -4   1   3      146.47      145.92      1.76 o 
  -3   1   3        0.08        1.93      0.33 o 
  -2   1   3        0.88        2.51      0.29 o 
  -1   1   3     2528.03     2335.51     28.96 o 
   0   1   3     1318.81     1314.25     24.41 o 
   1   1   3     1963.62     1986.32     33.34 o 
   2   1   3      416.45      479.51      6.42 o 
   3   1   3      619.43      614.98      5.11 o 
   4   1   3      755.64      813.78      7.55 o 
   5   1   3        2.05        3.75      0.64 o 
   6   1   3       55.66       61.22      2.53 o 
   7   1   3       72.24       78.89      1.83 o 
   8   1   3       20.17       19.04      1.42 o 
   9   1   3        1.54        0.48      1.12 o 
  -9   2   3        4.24        6.97      1.55 o 
  -8   2   3       12.57       19.21      1.22 o 
  -7   2   3       99.84       88.87      2.04 o 
  -6   2   3       20.72       24.95      1.17 o 
  -5   2   3      125.20      121.30      1.54 o 
  -4   2   3     1414.32     1405.19      9.46 o 
  -3   2   3      159.79      169.09      1.53 o 
  -2   2   3     1520.14     1558.33     11.05 o 
  -1   2   3     2937.60     2772.77     32.43 o 
   0   2   3       18.06       23.54      0.57 o 
   1   2   3     1041.52     1037.38      8.94 o 
   2   2   3      716.31      717.18      7.54 o 
   3   2   3       54.13       47.95      0.95 o 
   4   2   3        3.20        3.88      0.45 o 
   5   2   3      325.63      310.10      3.69 o 
   6   2   3      200.56      194.42      4.20 o 
   7   2   3        0.09        0.27      0.85 o 
   8   2   3        7.24        5.08      1.08 o 
   9   2   3        0.35        1.64      1.42 o 
  -9   3   3        0.62        0.22      0.89 o 
  -8   3   3        0.01        1.55      0.80 o 
  -7   3   3       50.91       53.65      1.62 o 
  -6   3   3      613.41      593.78      6.47 o 
  -5   3   3      108.77      109.32      1.34 o 
  -4   3   3      527.06      615.37      4.48 o 
  -3   3   3       34.46       30.48      0.60 o 
  -2   3   3        3.74        6.90      0.31 o 
  -1   3   3       43.22       36.33      0.76 o 
   0   3   3     1323.70     1305.49     11.00 o 
   1   3   3     2026.74     1987.22     16.94 o 
   2   3   3        6.16        8.24      0.49 o 
   3   3   3        8.39        3.26      0.34 o 
   4   3   3       70.27       70.08      1.31 o 
   5   3   3       21.64       29.16      1.31 o 
   6   3   3       35.22       34.67      1.57 o 
   7   3   3        2.26        0.85      0.95 o 
   8   3   3       22.02       19.96      1.52 o 
   9   3   3        0.13       -0.67      1.13 o 
  -9   4   3        0.20       -0.52      0.83 o 
  -8   4   3        2.18       -0.28      0.80 o 
  -7   4   3       11.59       11.62      0.96 o 
  -6   4   3       28.37       30.73      1.23 o 
  -5   4   3       76.82       78.00      1.08 o 
  -4   4   3       12.57       12.95      0.51 o 
  -3   4   3       56.36       64.46      0.87 o 
  -2   4   3        0.42        0.34      0.32 o 
  -1   4   3      133.59      167.49      1.54 o 
   0   4   3      143.95      164.54      1.69 o 
   1   4   3      434.98      517.71      4.37 o 
   2   4   3       55.98       49.37      0.92 o 
   3   4   3        9.23        6.25      0.59 o 
   4   4   3       44.59       42.39      1.20 o 
   5   4   3       27.49       30.15      1.71 o 
   6   4   3      222.88      224.71      3.77 o 
   7   4   3        0.36       -0.27      0.91 o 
   8   4   3       32.71       30.85      3.33 o 
  -9   5   3        1.46        1.52      1.14 o 
  -8   5   3        1.10        1.39      0.83 o 
  -7   5   3       91.62       92.20      2.08 o 
  -6   5   3       26.56       28.51      1.02 o 
  -5   5   3        9.19       10.80      0.81 o 
  -4   5   3       14.69       15.26      0.63 o 
  -3   5   3      310.12      308.99      2.41 o 
  -2   5   3       21.32       17.98      0.51 o 
  -1   5   3      466.01      491.10      4.24 o 
   0   5   3      418.29      396.41      4.02 o 
   1   5   3      904.53      981.12      8.81 o 
   2   5   3      196.72      212.37      2.22 o 
   3   5   3      129.45      122.39      1.49 o 
   4   5   3       45.30       40.52      1.13 o 
   5   5   3       56.70       53.91      1.75 o 
   6   5   3        1.39        1.61      1.13 o 
   7   5   3       40.18       40.34      2.22 o 
   8   5   3        0.76        0.12      2.54 o 
  -8   6   3        0.59       -0.28      0.99 o 
  -7   6   3       15.24       14.68      1.43 o 
  -6   6   3      106.95      110.16      1.91 o 
  -5   6   3      240.55      245.53      2.40 o 
  -4   6   3       29.43       32.29      0.84 o 
  -3   6   3      211.42      208.42      2.01 o 
  -2   6   3       61.68       58.15      0.98 o 
  -1   6   3      110.83       84.53      1.30 o 
   0   6   3       51.16       49.18      1.27 o 
   1   6   3      285.15      253.15      3.44 o 
   2   6   3      210.01      206.13      2.65 o 
   3   6   3      305.93      307.30      3.17 o 
   4   6   3        0.61        0.40      0.64 o 
   5   6   3      218.29      208.01      2.94 o 
   6   6   3      186.75      183.45      6.29 o 
   7   6   3       71.48       63.41      2.76 o 
   8   6   3        7.99        9.04      1.67 o 
  -8   7   3        0.43        0.60      1.18 o 
  -7   7   3       23.09       26.01      1.87 o 
  -6   7   3        0.87        1.94      0.68 o 
  -5   7   3       21.72       22.39      0.84 o 
  -4   7   3      164.55      175.57      2.24 o 
  -3   7   3       89.11       82.18      1.24 o 
  -2   7   3       56.82       49.31      1.06 o 
  -1   7   3      218.37      212.50      3.48 o 
   0   7   3      311.69      298.09      3.48 o 
   1   7   3      186.03      183.57      2.52 o 
   2   7   3       11.00       10.61      0.83 o 
   3   7   3      114.10       97.01      1.63 o 
   4   7   3       86.97       83.01      1.77 o 
   5   7   3       26.24       25.13      1.15 o 
   6   7   3        5.36        4.78      0.99 o 
   7   7   3        5.59        7.90      1.55 o 
  -7   8   3        0.20        0.69      1.62 o 
  -6   8   3        1.64        1.07      0.86 o 
  -5   8   3        0.22        0.81      0.55 o 
  -4   8   3       64.09       65.68      1.19 o 
  -3   8   3       46.53       44.54      0.99 o 
  -2   8   3      145.72      161.79      2.19 o 
  -1   8   3       87.63       88.36      2.09 o 
   0   8   3       72.90       66.29      1.63 o 
   1   8   3        0.29        0.15      0.63 o 
   2   8   3        9.03        9.70      1.15 o 
   3   8   3        5.58        5.87      0.77 o 
   4   8   3        0.03       -0.39      0.68 o 
   5   8   3        5.36        4.04      0.81 o 
   6   8   3        1.44       -0.15      0.85 o 
   7   8   3       10.86        9.52      2.25 o 
  -7   9   3       10.62       12.92      2.19 o 
  -6   9   3        4.54        5.82      1.18 o 
  -5   9   3        0.51        0.27      0.71 o 
  -4   9   3       39.85       39.01      1.22 o 
  -3   9   3       56.52       51.18      1.30 o 
  -2   9   3       19.25       18.56      0.88 o 
  -1   9   3      355.65      333.85      4.04 o 
   0   9   3      213.63      205.55      2.94 o 
   1   9   3       11.06       14.58      1.02 o 
   2   9   3        7.37        8.50      0.81 o 
   3   9   3        6.38        8.33      0.86 o 
   4   9   3        4.33        3.23      0.80 o 
   5   9   3       19.86       18.60      1.17 o 
   6   9   3        1.47        2.43      1.03 o 
  -6  10   3       53.31       52.84      3.35 o 
  -5  10   3      112.99      124.90      3.38 o 
  -4  10   3       18.24       18.35      1.28 o 
  -3  10   3        1.13        1.11      0.75 o 
  -2  10   3      185.23      183.56      2.53 o 
  -1  10   3      134.90      127.61      2.06 o 
   0  10   3       13.44       13.30      1.01 o 
   1  10   3       33.27       36.10      1.34 o 
   2  10   3       91.75       89.84      2.00 o 
   3  10   3       66.58       65.98      2.04 o 
   4  10   3        5.68        5.11      1.06 o 
   5  10   3       30.65       30.66      1.63 o 
  -5  11   3        0.84        0.06      1.33 o 
  -4  11   3       11.42       15.48      1.31 o 
  -3  11   3       50.19       50.78      1.68 o 
  -2  11   3        9.39        9.28      0.97 o 
  -1  11   3        3.74        6.54      1.09 o 
   0  11   3       90.21       88.62      2.05 o 
   1  11   3       72.22       67.77      1.83 o 
   2  11   3        4.40        3.94      1.22 o 
   3  11   3       22.61       17.51      1.37 o 
   4  11   3       36.01       42.21      2.23 o 
  -3  12   3        0.00        0.95      0.88 o 
  -2  12   3        0.81        0.79      0.86 o 
  -1  12   3        3.84        5.64      1.07 o 
   0  12   3        1.94        3.38      0.90 o 
   1  12   3       35.30       30.19      1.44 o 
   2  12   3        6.83        5.99      0.99 o 
   3  12   3        0.32        1.97      1.09 o 
  -9   0   4        7.21        5.98      1.46 o 
  -8   0   4       15.36       18.18      1.71 o 
  -7   0   4        7.09        8.39      1.85 o 
  -6   0   4        0.11       -0.25      0.91 o 
  -5   0   4       31.38       24.49      1.49 o 
  -4   0   4        0.71        1.74      1.38 o 
  -3   0   4       28.45       29.65      1.85 o 
  -2   0   4     1299.85     1268.65     16.34 o 
  -1   0   4     1533.30     1384.48     21.28 o 
   0   0   4     1918.10     2006.17     34.49 o 
   2   0   4     4051.88     4089.86     67.83 o 
   3   0   4       96.20       78.00      1.69 o 
   4   0   4        0.02       -0.23      1.27 o 
   5   0   4       14.73       18.34      2.08 o 
   6   0   4       53.83       57.42      2.10 o 
   7   0   4       85.28       88.74      2.82 o 
   8   0   4        1.95       -0.81      1.73 o 
   9   0   4       35.74       35.07      3.58 o 
  -9   1   4        0.69       -0.24      0.80 o 
  -8   1   4        3.72        2.33      0.90 o 
  -7   1   4        0.28       -0.13      0.75 o 
  -6   1   4       95.18       93.93      1.97 o 
  -5   1   4       88.62       99.42      1.90 o 
  -4   1   4      524.58      520.43      4.66 o 
  -3   1   4     1220.54     1202.14     11.15 o 
  -2   1   4      152.94      127.92      2.00 o 
  -1   1   4       84.72       81.42      1.06 o 
   0   1   4      677.43      709.37     12.57 o 
   1   1   4       14.55       27.46      1.38 o 
   2   1   4       52.01       35.36      1.79 o 
   3   1   4       35.98       25.62      1.12 o 
   4   1   4      329.42      352.28      5.83 o 
   5   1   4      148.79      143.40      2.86 o 
   6   1   4       11.48       12.62      1.43 o 
   7   1   4        0.07       -1.04      1.04 o 
   8   1   4        0.14        0.00      1.09 o 
   9   1   4        8.91        9.84      1.92 o 
  -9   2   4        1.98        1.24      1.00 o 
  -8   2   4       50.46       48.17      1.69 o 
  -7   2   4        3.73        4.20      0.84 o 
  -6   2   4      121.26      123.05      2.28 o 
  -5   2   4       24.61       29.38      0.94 o 
  -4   2   4       67.52       71.21      0.94 o 
  -3   2   4      449.09      483.08      3.53 o 
  -2   2   4       18.17       27.36      0.85 o 
  -1   2   4       83.49       81.05      0.97 o 
   0   2   4       65.83       78.14      1.08 o 
   1   2   4      272.92      289.52      3.27 o 
   2   2   4       34.19       42.06      1.22 o 
   3   2   4        2.01        1.41      0.52 o 
   4   2   4       28.77       32.10      1.20 o 
   5   2   4       38.53       40.91      2.08 o 
   6   2   4        9.85        9.58      2.02 o 
   7   2   4        4.81        4.85      1.31 o 
   8   2   4        1.08        0.69      1.39 o 
  -9   3   4        0.07       -0.59      0.84 o 
  -8   3   4        5.94        8.17      1.02 o 
  -7   3   4       18.47       17.73      1.14 o 
  -6   3   4      276.52      266.55      4.65 o 
  -5   3   4        0.91        0.26      0.53 o 
  -4   3   4      320.02      328.39      2.69 o 
  -3   3   4      695.39      699.57      4.96 o 
  -2   3   4      773.52      821.02      5.66 o 
  -1   3   4      187.59      256.85      2.16 o 
   0   3   4       38.49       30.32      0.73 o 
   1   3   4       26.84       15.82      0.59 o 
   2   3   4        8.44       11.30      0.59 o 
   3   3   4      177.96      183.13      2.73 o 
   4   3   4       61.22       60.82      1.59 o 
   5   3   4        6.46        6.27      1.22 o 
   6   3   4      193.12      188.95      4.28 o 
   7   3   4        6.72        3.29      1.31 o 
   8   3   4       11.52       11.90      1.79 o 
  -9   4   4       16.24       15.45      1.27 o 
  -8   4   4      121.28      121.74      2.53 o 
  -7   4   4        7.33        9.23      1.15 o 
  -6   4   4       57.81       55.33      1.60 o 
  -5   4   4       99.28       91.87      1.56 o 
  -4   4   4      166.08      178.22      1.78 o 
  -3   4   4        0.97        0.28      0.33 o 
  -2   4   4      572.34      538.55      3.68 o 
  -1   4   4     1903.38     1904.29     13.33 o 
   0   4   4      951.92      992.52      8.53 o 
   1   4   4       14.04       19.65      0.68 o 
   2   4   4      215.87      211.18      2.50 o 
   3   4   4      181.91      169.88      2.08 o 
   4   4   4      314.20      318.27      4.08 o 
   5   4   4        0.22       -0.73      0.73 o 
   6   4   4       32.30       32.92      1.80 o 
   7   4   4        3.52        3.12      1.02 o 
   8   4   4        6.81        7.64      2.54 o 
  -9   5   4        3.82        2.62      0.97 o 
  -8   5   4       18.99       17.60      1.24 o 
  -7   5   4        1.81        2.26      0.82 o 
  -6   5   4       10.08        7.74      0.86 o 
  -5   5   4        2.90        2.35      0.56 o 
  -4   5   4        7.16        5.81      0.57 o 
  -3   5   4      131.37      114.47      1.52 o 
  -2   5   4      103.33       94.47      1.07 o 
  -1   5   4      103.22      108.53      1.43 o 
   0   5   4      170.72      152.82      2.05 o 
   1   5   4      217.05      219.29      2.64 o 
   2   5   4      209.05      217.23      2.66 o 
   3   5   4       19.48       19.79      0.92 o 
   4   5   4      752.50      723.00      7.21 o 
   5   5   4      220.02      219.35      4.48 o 
   6   5   4       34.65       36.67      2.25 o 
   7   5   4       51.94       55.14      5.42 o 
   8   5   4        0.21       -1.22      1.22 o 
  -8   6   4        0.75       -0.66      0.94 o 
  -7   6   4        0.15        1.51      0.84 o 
  -6   6   4       18.07       18.87      1.24 o 
  -5   6   4        1.49        3.16      0.61 o 
  -4   6   4      152.78      142.37      1.65 o 
  -3   6   4       34.23       39.13      0.91 o 
  -2   6   4        0.11        0.31      0.42 o 
  -1   6   4        0.00        0.10      0.56 o 
   0   6   4       33.76       39.38      1.19 o 
   1   6   4        0.23       -0.06      0.60 o 
   2   6   4      186.14      179.35      2.45 o 
   3   6   4        1.32        2.82      0.58 o 
   4   6   4       40.90       42.13      1.34 o 
   5   6   4        2.37        2.70      0.90 o 
   6   6   4        1.16        0.29      2.94 o 
   7   6   4       31.10       28.98      2.03 o 
  -8   7   4        1.67        0.88      1.19 o 
  -7   7   4        8.19        6.64      1.06 o 
  -6   7   4        1.42        1.61      0.70 o 
  -5   7   4       87.70       84.58      2.43 o 
  -4   7   4       12.04       13.69      1.08 o 
  -3   7   4        0.33       -0.44      0.44 o 
  -2   7   4      575.55      554.89      5.06 o 
  -1   7   4        0.24        0.18      0.61 o 
   0   7   4       18.96       19.61      0.96 o 
   1   7   4      182.43      181.09      2.57 o 
   2   7   4       16.47       20.53      1.07 o 
   3   7   4      139.05      123.98      2.16 o 
   4   7   4      221.80      210.09      3.04 o 
   5   7   4       84.44       78.18      2.17 o 
   6   7   4        6.11        4.62      1.38 o 
   7   7   4       25.80       27.60      2.94 o 
  -7   8   4        0.58        2.02      1.18 o 
  -6   8   4        3.59        3.69      0.79 o 
  -5   8   4       36.74       37.53      1.35 o 
  -4   8   4       41.65       41.16      1.00 o 
  -3   8   4      115.28      112.01      1.78 o 
  -2   8   4      123.65      126.89      1.93 o 
  -1   8   4      261.33      257.33      3.29 o 
   0   8   4      151.87      159.24      2.47 o 
   1   8   4       22.05       17.06      0.96 o 
   2   8   4      101.51      103.75      2.66 o 
   3   8   4      250.67      239.55      3.32 o 
   4   8   4       34.63       38.30      1.37 o 
   5   8   4       19.74       19.17      1.14 o 
   6   8   4       51.63       52.61      2.44 o 
  -7   9   4       28.55       28.45      1.95 o 
  -6   9   4       49.50       49.88      5.25 o 
  -5   9   4        8.18       12.34      1.96 o 
  -4   9   4       50.42       56.60      1.42 o 
  -3   9   4      178.39      176.52      2.82 o 
  -2   9   4       53.46       51.83      1.35 o 
  -1   9   4        5.22        5.42      0.82 o 
   0   9   4        9.95       10.11      0.89 o 
   1   9   4      199.35      193.63      2.90 o 
   2   9   4       25.78       24.42      1.14 o 
   3   9   4        3.19        2.28      0.80 o 
   4   9   4        9.96       14.23      1.07 o 
   5   9   4        9.62        7.94      0.98 o 
   6   9   4       19.91       23.15      1.70 o 
  -6  10   4        0.41       -1.04      1.62 o 
  -5  10   4        4.04        5.42      1.85 o 
  -4  10   4        6.31        7.55      1.45 o 
  -3  10   4        6.07        5.34      0.74 o 
  -2  10   4        6.53        6.78      1.04 o 
  -1  10   4       26.80       25.23      1.04 o 
   0  10   4        9.23        9.81      1.30 o 
   1  10   4        4.87        2.97      0.82 o 
   2  10   4        7.24        7.15      0.91 o 
   3  10   4        0.58       -0.51      0.85 o 
   4  10   4        0.58       -0.82      0.88 o 
   5  10   4        0.55        0.90      1.30 o 
  -5  11   4        0.02        0.35      1.73 o 
  -4  11   4       22.45       23.11      1.78 o 
  -3  11   4       23.13       25.33      1.29 o 
  -2  11   4       49.72       48.48      1.44 o 
  -1  11   4       68.21       61.35      1.55 o 
   0  11   4        4.49        5.47      0.87 o 
   1  11   4       69.12       69.39      1.89 o 
   2  11   4        4.76        6.74      0.92 o 
   3  11   4        7.74        8.52      1.21 o 
   4  11   4        3.72        2.03      1.05 o 
  -3  12   4        0.41       -0.05      0.84 o 
  -2  12   4       57.52       65.06      1.95 o 
  -1  12   4       95.62       93.31      2.28 o 
   0  12   4       37.09       41.26      1.60 o 
   1  12   4        2.10        3.34      1.52 o 
   2  12   4       36.07       36.49      1.86 o 
  -9   1   5        6.21        7.19      1.11 o 
  -8   1   5        4.12        6.99      0.98 o 
  -7   1   5        0.48        1.03      0.88 o 
  -6   1   5       10.83       11.05      0.92 o 
  -5   1   5        2.50        4.41      2.01 o 
  -4   1   5        2.92        2.13      0.60 o 
  -3   1   5        1.43        1.12      0.52 o 
  -2   1   5      647.65      634.03      6.18 o 
  -1   1   5        3.78        8.48      0.47 o 
   0   1   5     1263.48     1307.64     16.27 o 
   1   1   5      254.23      299.94      6.23 o 
   2   1   5      121.48      102.67      2.88 o 
   3   1   5       59.08       64.15      1.48 o 
   4   1   5        9.85       10.92      1.18 o 
   5   1   5       98.97      103.63      3.35 o 
   6   1   5        3.56        6.08      1.22 o 
   7   1   5       43.32       44.94      2.41 o 
   8   1   5       26.40       27.47      2.16 o 
  -9   2   5        0.17       -0.82      0.82 o 
  -8   2   5       19.28       20.18      1.29 o 
  -7   2   5       81.03       87.83      2.08 o 
  -6   2   5       88.38       75.18      1.80 o 
  -5   2   5      378.56      379.64      3.91 o 
  -4   2   5      557.55      516.63      4.83 o 
  -3   2   5      125.93      101.17      1.47 o 
  -2   2   5       26.72       32.25      0.67 o 
  -1   2   5        9.05       10.00      0.42 o 
   0   2   5      427.68      363.74      4.08 o 
   1   2   5       95.84      119.39      2.05 o 
   2   2   5       22.75       21.68      1.10 o 
   3   2   5      603.39      591.67      6.89 o 
   4   2   5      388.03      374.38      6.24 o 
   5   2   5       25.63       29.27      1.67 o 
   6   2   5       28.93       31.90      3.63 o 
   7   2   5       52.06       55.32      2.61 o 
   8   2   5       22.89       23.27      2.16 o 
  -9   3   5       22.13       25.10      1.48 o 
  -8   3   5       19.35       14.63      1.17 o 
  -7   3   5       56.19       53.39      1.74 o 
  -6   3   5        0.58        0.63      0.70 o 
  -5   3   5      187.65      181.79      2.34 o 
  -4   3   5        2.84        3.28      0.55 o 
  -3   3   5      291.88      315.21      2.80 o 
  -2   3   5      505.18      514.80      4.04 o 
  -1   3   5      101.54       83.08      1.13 o 
   0   3   5       14.03        9.51      0.49 o 
   1   3   5      681.55      700.17      6.38 o 
   2   3   5      517.63      520.11      8.25 o 
   3   3   5      103.29      105.40      2.32 o 
   4   3   5       74.29       76.50      1.83 o 
   5   3   5       83.67       81.13      3.46 o 
   6   3   5       32.76       34.38      1.96 o 
   7   3   5        3.52        1.65      1.30 o 
   8   3   5        3.33        4.92      1.62 o 
  -9   4   5        0.10       -0.15      0.90 o 
  -8   4   5       90.14       77.30      2.09 o 
  -7   4   5       15.91       18.65      1.37 o 
  -6   4   5       62.37       60.86      2.03 o 
  -5   4   5        0.53        0.65      0.56 o 
  -4   4   5       10.59       11.76      0.71 o 
  -3   4   5       21.68       28.14      0.81 o 
  -2   4   5        0.00        0.57      0.35 o 
  -1   4   5       90.79      106.03      1.59 o 
   0   4   5       45.14       48.50      1.31 o 
   1   4   5        2.21        3.58      0.50 o 
   2   4   5        9.75        9.70      0.65 o 
   3   4   5      367.91      361.39      5.55 o 
   4   4   5      259.65      261.64      3.31 o 
   5   4   5      132.82      129.21      3.34 o 
   6   4   5       48.62       47.88      2.23 o 
   7   4   5        0.55        1.28      1.19 o 
   8   4   5        0.00        0.41      1.22 o 
  -8   5   5        0.45       -0.27      1.00 o 
  -7   5   5        1.05        2.37      0.75 o 
  -6   5   5      204.49      198.64      3.16 o 
  -5   5   5       21.31       19.36      0.87 o 
  -4   5   5       24.85       23.63      0.99 o 
  -3   5   5       77.04       82.41      1.27 o 
  -2   5   5      263.23      252.97      2.76 o 
  -1   5   5       64.49       68.90      1.40 o 
   0   5   5       40.93       43.62      1.38 o 
   1   5   5       60.78       54.60      2.24 o 
   2   5   5      885.58      885.39     11.83 o 
   3   5   5      180.02      181.66      2.95 o 
   4   5   5       54.64       54.40      1.68 o 
   5   5   5       25.06       23.65      1.63 o 
   6   5   5       34.83       35.89      2.07 o 
   7   5   5        8.90        6.46      1.67 o 
  -8   6   5        0.14       -0.17      1.16 o 
  -7   6   5        0.50       -0.84      0.84 o 
  -6   6   5       14.36       17.37      1.26 o 
  -5   6   5        2.23        2.47      0.69 o 
  -4   6   5      489.32      473.65      5.20 o 
  -3   6   5      258.23      252.64      3.01 o 
  -2   6   5        5.97        4.78      0.59 o 
  -1   6   5      152.80      146.03      2.17 o 
   0   6   5      448.09      433.16      4.58 o 
   1   6   5       22.29       28.31      1.02 o 
   2   6   5      761.53      699.75      7.93 o 
   3   6   5      257.25      252.97      3.73 o 
   4   6   5       30.00       34.32      1.27 o 
   5   6   5       21.08       21.78      2.36 o 
   6   6   5       15.41       14.54      1.59 o 
   7   6   5        0.73        1.49      1.34 o 
  -8   7   5        0.01       -1.00      1.07 o 
  -7   7   5        1.48        0.38      0.86 o 
  -6   7   5        1.12        1.85      0.98 o 
  -5   7   5        0.33       -0.15      0.66 o 
  -4   7   5        0.46        0.55      0.57 o 
  -3   7   5       48.50       53.87      1.27 o 
  -2   7   5      169.83      167.94      3.50 o 
  -1   7   5       28.65       31.39      1.01 o 
   0   7   5      162.90      167.50      2.46 o 
   1   7   5      153.85      140.10      2.23 o 
   2   7   5       57.31       53.06      2.13 o 
   3   7   5        5.36        6.95      0.93 o 
   4   7   5       14.57       13.88      0.98 o 
   5   7   5       52.22       51.32      3.11 o 
   6   7   5        3.93        4.79      1.39 o 
   7   7   5        4.09        4.17      2.88 o 
  -7   8   5       15.14       14.99      1.41 o 
  -6   8   5        6.06        8.06      1.08 o 
  -5   8   5       41.31       42.57      1.73 o 
  -4   8   5        6.49        3.90      0.73 o 
  -3   8   5       15.29       13.72      0.86 o 
  -2   8   5        0.09       -0.29      0.54 o 
  -1   8   5        0.33        0.96      0.54 o 
   0   8   5        4.72        5.59      0.77 o 
   1   8   5       30.42       29.91      1.15 o 
   2   8   5       50.38       43.92      1.39 o 
   3   8   5        1.54        1.39      0.72 o 
   4   8   5       11.54        9.26      1.32 o 
   5   8   5        3.66        1.44      0.92 o 
   6   8   5        1.38        1.53      1.38 o 
  -5   9   5        1.16        1.36      0.82 o 
  -4   9   5        4.15        3.50      1.08 o 
  -3   9   5       12.89       14.64      0.98 o 
  -2   9   5        8.26       10.36      1.06 o 
  -1   9   5        4.09        5.34      0.85 o 
   0   9   5        6.74        5.03      0.77 o 
   1   9   5       97.23       91.34      1.97 o 
   2   9   5      127.90      129.11      2.38 o 
   3   9   5       10.19        9.51      1.37 o 
   4   9   5       28.27       29.09      1.34 o 
   5   9   5        0.74       -0.50      0.96 o 
  -5  10   5       29.24       34.26      2.88 o 
  -4  10   5       80.15       76.46      2.20 o 
  -3  10   5      107.68      107.29      2.19 o 
  -2  10   5        6.83        4.66      0.74 o 
  -1  10   5      182.66      183.62      2.60 o 
   0  10   5      111.85      112.66      2.26 o 
   1  10   5        9.25       11.56      1.01 o 
   2  10   5       10.43       12.04      1.40 o 
   3  10   5       27.07       27.67      1.55 o 
   4  10   5      107.88      104.50      2.93 o 
  -4  11   5        0.08       -1.05      1.05 o 
  -3  11   5       50.61       55.83      2.13 o 
  -2  11   5       60.88       62.49      1.85 o 
  -1  11   5       26.32       29.16      1.20 o 
   0  11   5        6.37        8.79      1.18 o 
   1  11   5       66.81       72.93      1.99 o 
   2  11   5       51.55       56.68      2.15 o 
   3  11   5        4.76        6.36      1.64 o 
  -2  12   5        8.96        9.69      1.05 o 
  -1  12   5        1.45        2.27      0.76 o 
   0  12   5        1.51        2.92      0.92 o 
   1  12   5        0.91        1.19      0.89 o 
  -9   0   6        1.17        0.42      1.34 o 
  -8   0   6        0.51        0.73      1.13 o 
  -7   0   6        2.15        1.83      1.13 o 
  -6   0   6       81.78       82.47      2.76 o 
  -5   0   6      118.65      117.31      3.01 o 
  -4   0   6      281.67      279.17      4.93 o 
  -3   0   6       85.70       82.42      2.24 o 
  -2   0   6       41.80       53.66      1.71 o 
  -1   0   6      618.76      659.42     12.46 o 
   0   0   6      469.93      419.35      8.31 o 
   2   0   6       94.89       97.83      3.00 o 
   3   0   6      159.79      174.62      3.24 o 
   4   0   6      139.66      136.59      4.61 o 
   5   0   6        1.85        0.12      1.38 o 
   6   0   6       75.95       76.37      3.81 o 
   7   0   6        0.89        2.54      1.73 o 
   8   0   6       11.25       15.46      2.77 o 
  -9   1   6        5.52        4.94      1.08 o 
  -8   1   6        1.79        2.21      0.85 o 
  -7   1   6       12.45       11.12      1.03 o 
  -6   1   6       88.97       88.66      2.03 o 
  -5   1   6        8.45        8.29      0.83 o 
  -4   1   6       41.72       37.10      1.22 o 
  -3   1   6        0.04       -0.30      0.63 o 
  -2   1   6      164.86      156.97      2.17 o 
  -1   1   6      288.41      303.40      3.55 o 
   0   1   6      505.78      509.35      8.59 o 
   1   1   6      238.46      224.83      3.54 o 
   2   1   6      318.18      305.60      6.46 o 
   3   1   6       61.53       58.60      1.46 o 
   4   1   6       36.19       33.96      2.83 o 
   5   1   6       21.58       24.09      1.63 o 
   6   1   6       96.52       95.52      3.06 o 
   7   1   6       18.32       14.77      1.67 o 
   8   1   6        1.23       -1.15      1.55 o 
  -9   2   6       10.49        9.93      1.19 o 
  -8   2   6        0.39       -0.40      0.77 o 
  -7   2   6        0.24        0.37      0.90 o 
  -6   2   6        2.56        2.37      0.62 o 
  -5   2   6       41.64       44.94      1.30 o 
  -4   2   6       18.61       25.13      0.89 o 
  -3   2   6        3.66        5.65      0.58 o 
  -2   2   6      269.75      315.13      3.17 o 
  -1   2   6       96.11       98.95      1.45 o 
   0   2   6       39.97       45.33      1.96 o 
   1   2   6       20.52       21.91      1.00 o 
   2   2   6      118.44      127.04      2.65 o 
   3   2   6       16.57       15.64      1.08 o 
   4   2   6       73.08       66.91      2.36 o 
   5   2   6       41.72       39.01      2.48 o 
   6   2   6        1.35        0.29      1.02 o 
   7   2   6        0.65        0.40      1.22 o 
   8   2   6        1.21        0.28      1.34 o 
  -9   3   6        5.84        7.11      1.11 o 
  -8   3   6       22.59       18.45      1.60 o 
  -7   3   6        6.25        2.73      0.82 o 
  -6   3   6       15.98       12.14      0.79 o 
  -5   3   6       66.67       65.39      1.37 o 
  -4   3   6        0.01       -0.25      0.62 o 
  -3   3   6       55.10       55.50      1.30 o 
  -2   3   6       65.32       56.38      1.05 o 
  -1   3   6      680.47      731.82      6.02 o 
   0   3   6       91.01       88.81      1.37 o 
   1   3   6        0.08        0.51      0.72 o 
   2   3   6      443.74      449.71      5.84 o 
   3   3   6      324.07      346.45      5.46 o 
   4   3   6       74.03       72.79      2.41 o 
   5   3   6      121.82      127.24      3.37 o 
   6   3   6       24.13       26.02      1.87 o 
   7   3   6       24.28       16.27      2.65 o 
  -8   4   6       17.47       21.14      1.86 o 
  -7   4   6       63.03       63.19      1.82 o 
  -6   4   6        8.83        9.02      1.27 o 
  -5   4   6        2.07        2.28      0.60 o 
  -4   4   6      142.11      137.68      2.09 o 
  -3   4   6      292.47      304.00      3.21 o 
  -2   4   6        8.24        4.90      0.52 o 
  -1   4   6      284.83      276.30      2.72 o 
   0   4   6     1080.22     1051.31     10.87 o 
   1   4   6      854.97      866.84      9.26 o 
   2   4   6      157.72      155.89      3.18 o 
   3   4   6       10.88        8.81      1.02 o 
   4   4   6      205.77      204.48      3.98 o 
   5   4   6      173.14      165.05      3.95 o 
   6   4   6       13.09       17.05      4.04 o 
   7   4   6       19.36       22.26      1.94 o 
  -8   5   6       44.79       47.43      2.07 o 
  -7   5   6        0.97        1.26      1.03 o 
  -6   5   6       92.94      101.90      2.76 o 
  -5   5   6       77.16       81.20      1.79 o 
  -4   5   6       20.48       21.06      1.00 o 
  -3   5   6       39.60       39.88      1.40 o 
  -2   5   6      197.97      189.43      2.87 o 
  -1   5   6      106.50      115.87      1.84 o 
   0   5   6        2.49        2.09      0.96 o 
   1   5   6      408.17      395.02      4.93 o 
   2   5   6        0.04        1.32      0.73 o 
   3   5   6       27.69       31.16      1.96 o 
   4   5   6       11.28       11.46      1.02 o 
   5   5   6        0.16       -1.05      1.05 o 
   6   5   6       44.00       39.12      2.77 o 
   7   5   6       22.92       23.35      2.02 o 
  -8   6   6        6.72        6.67      1.22 o 
  -7   6   6       18.34       15.44      1.36 o 
  -6   6   6       15.43       15.03      1.24 o 
  -5   6   6        0.65       -0.13      0.60 o 
  -4   6   6       21.59       26.15      1.52 o 
  -3   6   6        5.53        3.10      1.15 o 
  -2   6   6        1.19        0.97      0.91 o 
  -1   6   6       50.32       49.42      1.34 o 
   0   6   6      111.50      128.81      2.76 o 
   1   6   6      109.40      110.68      4.18 o 
   2   6   6       37.60       41.39      1.72 o 
   3   6   6       36.68       31.71      1.35 o 
   4   6   6        6.15        4.84      0.91 o 
   5   6   6       11.42       11.97      1.47 o 
   6   6   6        0.17       -0.98      1.14 o 
   7   6   6        0.15        0.35      2.19 o 
  -7   7   6       14.42       11.42      1.33 o 
  -6   7   6       12.30        9.95      1.12 o 
  -5   7   6      152.31      146.22      2.53 o 
  -4   7   6        0.17        0.69      0.95 o 
  -3   7   6        4.78        3.28      0.94 o 
  -2   7   6      112.91      108.48      3.65 o 
  -1   7   6      107.31      104.36      2.06 o 
   0   7   6      184.40      172.56      2.91 o 
   1   7   6        0.02        0.19      1.10 o 
   2   7   6        1.14        0.36      0.75 o 
   3   7   6        6.26        8.64      0.99 o 
   4   7   6        0.80       -0.14      0.69 o 
   5   7   6       18.09       17.23      4.44 o 
   6   7   6       10.82       10.26      1.71 o 
  -7   8   6       17.84       20.87      1.52 o 
  -6   8   6        2.90        4.15      2.13 o 
  -5   8   6        0.33        1.00      0.86 o 
  -4   8   6       11.98       10.77      1.31 o 
  -3   8   6       85.43       84.47      2.15 o 
  -2   8   6       10.46       12.20      0.89 o 
  -1   8   6       32.63       30.96      1.05 o 
   0   8   6      235.78      222.43      3.08 o 
   1   8   6      209.06      197.62      3.35 o 
   2   8   6        0.70        0.72      0.86 o 
   3   8   6       19.30       19.42      1.31 o 
   4   8   6       19.65       18.97      1.14 o 
   5   8   6       18.14       15.18      2.71 o 
  -6   9   6        7.70       10.89      1.59 o 
  -5   9   6       44.64       49.30      2.41 o 
  -4   9   6       10.48        9.84      1.04 o 
  -3   9   6       10.74       13.85      1.11 o 
  -2   9   6       60.57       66.52      1.79 o 
  -1   9   6      108.11      107.06      1.91 o 
   0   9   6       26.12       26.86      1.24 o 
   1   9   6       12.87       13.63      0.97 o 
   2   9   6      169.71      147.93      3.04 o 
   3   9   6       70.88       67.47      1.87 o 
   4   9   6        0.25        0.18      0.82 o 
   5   9   6       34.34       36.33      1.90 o 
  -5  10   6        0.40        0.00      1.62 o 
  -4  10   6       11.62       16.86      1.35 o 
  -3  10   6       27.48       30.11      1.55 o 
  -2  10   6        0.01        0.24      0.78 o 
  -1  10   6        1.28        0.30      0.63 o 
   0  10   6        0.06       -0.73      0.73 o 
   1  10   6        0.03        0.31      0.75 o 
   2  10   6        0.22       -0.51      0.92 o 
   3  10   6       17.10       19.81      1.28 o 
   4  10   6        2.37        3.26      0.95 o 
  -3  11   6       25.91       25.65      1.67 o 
  -2  11   6       61.11       57.98      2.30 o 
  -1  11   6       12.39       12.17      1.22 o 
   0  11   6        6.70        5.11      1.50 o 
   1  11   6        0.47        0.36      1.12 o 
   2  11   6       34.39       37.40      2.40 o 
  -9   1   7        0.19        0.95      1.41 o 
  -8   1   7       14.30       16.44      1.22 o 
  -7   1   7       65.22       64.41      1.85 o 
  -6   1   7        0.15       -0.65      0.65 o 
  -5   1   7       77.69       79.74      1.84 o 
  -4   1   7        1.63        0.70      0.64 o 
  -3   1   7        4.81        5.47      0.69 o 
  -2   1   7        8.22        8.95      0.94 o 
  -1   1   7      323.48      307.22      4.81 o 
   0   1   7        9.65       10.06      0.75 o 
   1   1   7       22.45       26.71      1.30 o 
   2   1   7       12.61       15.80      1.50 o 
   3   1   7       23.57       30.31      1.15 o 
   4   1   7        0.60        0.72      2.94 o 
   5   1   7       17.44       12.76      1.96 o 
   6   1   7        0.36       -0.37      1.08 o 
   7   1   7       14.82       11.09      2.36 o 
  -8   2   7        5.70        4.08      0.96 o 
  -7   2   7        6.62        7.39      0.97 o 
  -6   2   7       18.88       19.85      0.94 o 
  -5   2   7       15.95       15.91      0.98 o 
  -4   2   7        8.42        8.19      0.69 o 
  -3   2   7      703.04      689.69      6.24 o 
  -2   2   7      854.33      829.24      9.10 o 
  -1   2   7       49.18       50.53      1.47 o 
   0   2   7      335.16      366.03      3.84 o 
   1   2   7      561.84      532.40     10.73 o 
   2   2   7       40.15       30.92      1.96 o 
   3   2   7       22.07       27.70      1.46 o 
   4   2   7      162.41      159.30      8.88 o 
   5   2   7      228.16      214.90      4.69 o 
   6   2   7       14.74       17.03      1.75 o 
   7   2   7        0.40       -0.58      1.31 o 
  -8   3   7        4.28        5.93      0.98 o 
  -7   3   7        1.39        2.26      0.93 o 
  -6   3   7       12.71       11.86      0.80 o 
  -5   3   7       44.11       47.52      1.27 o 
  -4   3   7      162.61      152.80      2.14 o 
  -3   3   7       28.90       28.10      1.15 o 
  -2   3   7      228.49      240.77      3.46 o 
  -1   3   7      261.03      254.55      2.94 o 
   0   3   7      243.09      227.61      3.21 o 
   1   3   7      185.55      189.84      3.55 o 
   2   3   7      513.05      510.88      6.13 o 
   3   3   7      608.98      605.70      7.14 o 
   4   3   7        1.70        1.27      1.62 o 
   5   3   7        3.66        1.27      1.73 o 
   6   3   7       11.55        8.42      2.08 o 
   7   3   7        2.65        2.42      2.19 o 
  -8   4   7       29.96       32.63      1.78 o 
  -7   4   7        1.11       -0.10      0.88 o 
  -6   4   7        3.58        4.50      0.75 o 
  -5   4   7       10.61       10.63      0.89 o 
  -4   4   7        5.54        4.92      0.72 o 
  -3   4   7       56.29       51.49      1.35 o 
  -2   4   7       20.54       18.72      1.34 o 
  -1   4   7        7.33        6.86      0.84 o 
   0   4   7        0.82        0.98      0.66 o 
   1   4   7       86.65       88.35      2.42 o 
   2   4   7        0.65       -0.58      1.21 o 
   3   4   7      183.97      184.54      3.71 o 
   4   4   7       23.30       21.38      1.55 o 
   5   4   7        0.10        0.71      2.42 o 
   6   4   7        0.00       -0.46      1.05 o 
   7   4   7        0.86        0.50      1.67 o 
  -8   5   7        0.00       -1.01      1.01 o 
  -7   5   7        0.60        0.03      0.95 o 
  -6   5   7        6.11        5.99      0.99 o 
  -5   5   7       83.08       73.71      1.78 o 
  -4   5   7       24.50       19.84      1.00 o 
  -3   5   7        0.04       -0.77      0.77 o 
  -2   5   7      117.93      133.20      3.10 o 
  -1   5   7      479.97      456.16      5.60 o 
   0   5   7      169.20      168.22      2.93 o 
   1   5   7       21.27       19.93      1.09 o 
   2   5   7       14.55       14.74      1.27 o 
   3   5   7      292.87      297.64      5.18 o 
   4   5   7       44.61       40.97      2.60 o 
   5   5   7        9.08        8.89      1.39 o 
   6   5   7        0.15        0.82      1.33 o 
  -7   6   7       55.85       55.74      2.10 o 
  -6   6   7       10.42       11.19      1.22 o 
  -5   6   7        0.48        0.09      0.65 o 
  -4   6   7       31.68       33.28      1.47 o 
  -3   6   7      189.63      189.18      6.52 o 
  -2   6   7       49.97       53.03      2.00 o 
  -1   6   7        1.68        1.62      0.95 o 
   0   6   7       31.39       28.14      1.22 o 
   1   6   7       32.01       30.95      1.31 o 
   2   6   7      126.54      130.37      3.10 o 
   3   6   7       20.70       19.13      1.44 o 
   4   6   7       71.86       70.36      3.29 o 
   5   6   7      113.82      116.36      3.58 o 
   6   6   7       13.68       14.01      1.74 o 
  -7   7   7        2.95        5.75      1.09 o 
  -6   7   7        0.00       -1.02      1.02 o 
  -5   7   7       13.81       15.12      1.23 o 
  -4   7   7       13.08       16.44      1.41 o 
  -3   7   7        4.93        4.11      1.96 o 
  -2   7   7        4.26        4.55      1.02 o 
  -1   7   7       36.55       34.61      1.42 o 
   0   7   7      155.75      165.03      2.93 o 
   1   7   7        0.66        0.25      0.79 o 
   2   7   7       43.58       38.92      1.60 o 
   3   7   7       62.15       63.20      2.10 o 
   4   7   7       12.87       14.10      1.17 o 
   5   7   7        9.03        9.05      1.59 o 
  -6   8   7        1.33        0.09      1.26 o 
  -5   8   7        0.18       -0.79      0.79 o 
  -4   8   7        3.06        2.97      2.02 o 
  -3   8   7        0.05       -0.46      0.98 o 
  -2   8   7       86.87       86.63      3.00 o 
  -1   8   7        7.88        9.45      1.07 o 
   0   8   7      153.47      137.75      3.86 o 
   1   8   7       23.44       19.85      1.31 o 
   2   8   7        0.56        0.25      0.83 o 
   3   8   7        1.27       -0.84      0.84 o 
   4   8   7        0.04       -1.50      1.50 o 
   5   8   7        0.08       -1.26      1.26 o 
  -5   9   7        0.04        1.05      1.22 o 
  -4   9   7        0.21        1.33      1.18 o 
  -3   9   7       18.76       17.10      2.77 o 
  -2   9   7        5.29        5.23      1.18 o 
  -1   9   7       85.90       82.91      2.24 o 
   0   9   7       30.64       36.09      1.62 o 
   1   9   7        0.17       -0.83      0.83 o 
   2   9   7        3.37        2.31      1.20 o 
   3   9   7       35.82       38.21      1.90 o 
   4   9   7       19.86       17.02      1.26 o 
  -4  10   7       36.65       39.94      2.71 o 
  -3  10   7       66.01       62.04      3.58 o 
  -2  10   7       69.90       71.58      2.81 o 
  -1  10   7       12.33       11.00      1.20 o 
   0  10   7       43.99       44.65      1.84 o 
   1  10   7      109.47      110.92      2.79 o 
   2  10   7       48.40       52.98      2.09 o 
   3  10   7       21.10       20.82      1.65 o 
  -2  11   7       36.69       41.29      2.36 o 
  -1  11   7       47.16       44.61      2.94 o 
   0  11   7       22.48       24.12      2.45 o 
   1  11   7       13.03       16.09      2.19 o 
  -8   0   8        8.13       10.19      2.36 o 
  -7   0   8       54.40       51.54      4.73 o 
  -6   0   8       13.47       16.30      1.51 o 
  -5   0   8       23.28       28.60      2.02 o 
  -4   0   8       16.38       14.47      1.31 o 
  -3   0   8      128.41      124.75      3.35 o 
  -2   0   8        0.79        1.27      1.27 o 
  -1   0   8       61.39       49.38      2.54 o 
   0   0   8        8.25        6.23      1.27 o 
   1   0   8      193.18      196.35      4.96 o 
   2   0   8      349.84      364.78      7.96 o 
   3   0   8      129.07      128.98      4.61 o 
   4   0   8       38.96       33.11      2.65 o 
   5   0   8       56.80       57.22      3.58 o 
   6   0   8       11.50        7.84      2.19 o 
   7   0   8        8.59        3.00      2.08 o 
  -8   1   8        0.02        0.19      0.85 o 
  -7   1   8        3.64        2.78      1.27 o 
  -6   1   8        8.29        8.28      0.88 o 
  -5   1   8       87.77       86.83      1.96 o 
  -4   1   8      100.51       98.53      1.93 o 
  -3   1   8      202.18      205.09      2.89 o 
  -2   1   8       22.86       26.30      1.39 o 
  -1   1   8      241.36      231.68      7.27 o 
   0   1   8        0.75        1.58      0.64 o 
   1   1   8       22.33       22.02      1.26 o 
   2   1   8        0.00        1.62      1.04 o 
   3   1   8      147.19      132.13      3.04 o 
   4   1   8       98.42       91.97      2.86 o 
   5   1   8        1.11        0.65      1.10 o 
   6   1   8        0.09       -1.53      2.19 o 
   7   1   8       18.83       17.02      2.00 o 
  -8   2   8        0.18       -1.13      1.13 o 
  -7   2   8        0.00       -0.06      1.03 o 
  -6   2   8        1.57        1.86      0.63 o 
  -5   2   8        2.58        2.49      0.79 o 
  -4   2   8       29.33       29.02      1.06 o 
  -3   2   8        8.57       10.53      0.73 o 
  -2   2   8        2.59        1.28      0.66 o 
  -1   2   8      187.32      200.31      3.05 o 
   0   2   8      125.26      126.31      2.90 o 
   1   2   8      206.60      203.21      3.75 o 
   2   2   8        2.70        4.27      1.27 o 
   3   2   8       46.43       36.17      1.74 o 
   4   2   8        0.90       -0.34      1.85 o 
   5   2   8        0.03       -0.17      1.06 o 
   6   2   8        0.83       -1.62      1.62 o 
  -8   3   8        2.63        3.84      0.96 o 
  -7   3   8        2.35        2.03      0.85 o 
  -6   3   8        6.66        4.93      0.74 o 
  -5   3   8       75.81       70.35      2.04 o 
  -4   3   8      287.98      287.98      3.33 o 
  -3   3   8       30.62       28.78      1.04 o 
  -2   3   8        2.20        2.93      0.97 o 
  -1   3   8      167.24      166.00      3.47 o 
   0   3   8       37.79       39.90      1.96 o 
   1   3   8       12.80       15.12      1.22 o 
   2   3   8        0.00       -0.46      0.82 o 
   3   3   8       89.43       86.24      2.49 o 
   4   3   8       77.33       70.60      3.69 o 
   5   3   8        0.93        2.31      1.73 o 
   6   3   8        0.00       -1.27      1.73 o 
  -8   4   8        4.50        7.15      1.46 o 
  -7   4   8       13.87       12.87      1.26 o 
  -6   4   8       77.04       72.23      2.09 o 
  -5   4   8        8.04        8.18      0.88 o 
  -4   4   8        6.52        5.62      0.83 o 
  -3   4   8      116.56      106.14      2.85 o 
  -2   4   8      252.86      242.98      4.57 o 
  -1   4   8      124.53      121.07      2.98 o 
   0   4   8      105.46       96.80      2.61 o 
   1   4   8      830.07      831.46     11.33 o 
   2   4   8      309.89      325.60      5.51 o 
   3   4   8       12.59       17.14      1.38 o 
   4   4   8        0.47        2.10      1.10 o 
   5   4   8       18.15       20.78      1.71 o 
   6   4   8       30.57       29.99      2.88 o 
  -7   5   8        0.11       -0.99      0.99 o 
  -6   5   8        0.00       -0.56      0.78 o 
  -5   5   8        1.67        2.23      0.73 o 
  -4   5   8       17.91       21.04      1.25 o 
  -3   5   8       85.38       82.43      2.61 o 
  -2   5   8       15.02       10.56      2.71 o 
  -1   5   8        8.15        9.10      1.10 o 
   0   5   8       78.58       82.97      2.93 o 
   1   5   8      106.72      109.14      2.81 o 
   2   5   8       26.38       23.76      1.56 o 
   3   5   8       60.38       57.35      2.15 o 
   4   5   8       55.70       55.71      2.45 o 
   5   5   8        0.39        0.79      1.85 o 
   6   5   8       22.09       24.49      2.05 o 
  -7   6   8        0.60        0.67      1.19 o 
  -6   6   8        1.14        2.35      1.22 o 
  -5   6   8        0.83        3.07      1.21 o 
  -4   6   8        0.22       -0.53      0.87 o 
  -3   6   8       11.49       12.74      1.30 o 
  -2   6   8        6.81        5.40      1.27 o 
  -1   6   8       95.49       92.59      2.77 o 
   0   6   8        3.66        4.65      0.89 o 
   1   6   8        1.45        0.31      0.73 o 
   2   6   8        6.78        7.71      1.16 o 
   3   6   8        4.66        4.72      3.06 o 
   4   6   8       15.63       18.25      2.36 o 
   5   6   8        7.66        7.11      1.55 o 
  -6   7   8        0.67        0.19      1.27 o 
  -5   7   8        8.50        9.13      1.13 o 
  -4   7   8       11.60       10.62      2.48 o 
  -3   7   8        0.38       -0.90      0.90 o 
  -2   7   8      201.17      189.25      4.28 o 
  -1   7   8        2.81        3.44      1.05 o 
   0   7   8      206.51      188.24      5.48 o 
   1   7   8        0.41        0.53      0.78 o 
   2   7   8        8.61        9.44      1.49 o 
   3   7   8       29.17       32.13      1.95 o 
   4   7   8        9.85       10.26      1.54 o 
   5   7   8        3.77        4.51      1.51 o 
  -5   8   8       18.04       19.60      2.88 o 
  -4   8   8       15.84       18.49      1.79 o 
  -3   8   8       13.84       14.25      1.51 o 
  -2   8   8      213.85      216.08      4.69 o 
  -1   8   8        6.60        7.95      1.30 o 
   0   8   8        7.42        8.65      1.22 o 
   1   8   8      101.99      104.31      2.53 o 
   2   8   8      129.98      132.19      4.46 o 
   3   8   8       10.34       13.10      1.63 o 
   4   8   8       10.76       11.49      2.83 o 
  -4   9   8      100.11      111.64      6.29 o 
  -3   9   8       13.52        9.29      1.51 o 
  -2   9   8       27.98       27.92      1.91 o 
  -1   9   8       51.17       54.67      2.49 o 
   0   9   8       56.56       59.49      3.23 o 
   1   9   8        6.17       10.12      1.20 o 
   2   9   8       20.10       19.81      1.90 o 
   3   9   8       36.18       36.97      1.81 o 
  -3  10   8        0.03        0.75      1.16 o 
  -2  10   8        0.81        1.55      1.30 o 
  -1  10   8        0.07       -1.20      1.22 o 
   0  10   8        0.05       -1.06      1.06 o 
   1  10   8        3.88        3.11      1.51 o 
  -8   1   9        1.52        2.35      1.09 o 
  -7   1   9        1.56        2.46      0.88 o 
  -6   1   9       22.41       24.01      1.25 o 
  -5   1   9        3.54        2.93      0.97 o 
  -4   1   9        4.11        4.25      0.77 o 
  -3   1   9        0.06        1.03      0.85 o 
  -2   1   9      206.19      201.94      3.91 o 
  -1   1   9       25.15       24.65      1.13 o 
   0   1   9      378.60      388.45      6.34 o 
   1   1   9      206.29      208.43      4.00 o 
   2   1   9       83.71       80.06      3.23 o 
   3   1   9       10.09        9.23      1.85 o 
   4   1   9       36.81       34.72      2.04 o 
   5   1   9        0.11       -1.16      1.18 o 
   6   1   9        0.59       -1.34      1.34 o 
  -7   2   9        3.77        4.08      0.89 o 
  -6   2   9       44.25       42.67      1.36 o 
  -5   2   9       87.89       83.97      1.71 o 
  -4   2   9       10.78       11.31      1.27 o 
  -3   2   9       60.00       62.06      1.73 o 
  -2   2   9      118.88      120.14      2.34 o 
  -1   2   9       36.81       34.15      1.71 o 
   0   2   9      220.90      227.46      4.36 o 
   1   2   9       11.23        6.73      1.10 o 
   2   2   9      321.27      300.87      7.38 o 
   4   2   9        1.37        3.35      1.73 o 
   5   2   9       53.48       52.03      3.58 o 
   6   2   9       59.83       61.83      4.15 o 
  -7   3   9       10.88       12.48      1.33 o 
  -6   3   9        0.11        0.23      0.69 o 
  -5   3   9        8.86       10.13      0.90 o 
  -4   3   9       22.15       22.62      1.80 o 
  -3   3   9      123.97      122.17      3.14 o 
  -2   3   9        0.12       -0.60      0.75 o 
  -1   3   9      339.69      335.92      5.75 o 
   0   3   9      269.67      261.54      4.81 o 
   1   3   9        1.06       -0.12      0.73 o 
   2   3   9       43.74       51.92      2.00 o 
   3   3   9        5.55        7.37      1.13 o 
   4   3   9       52.19       54.89      2.36 o 
   5   3   9       17.55       20.43      1.74 o 
   6   3   9        5.29       11.30      1.55 o 
  -7   4   9        0.61        0.86      1.04 o 
  -6   4   9       24.84       21.50      1.20 o 
  -5   4   9       21.24       24.06      1.58 o 
  -4   4   9       11.13       13.91      2.13 o 
  -3   4   9        0.00        1.59      0.91 o 
  -2   4   9        0.87       -0.60      0.77 o 
  -1   4   9        0.02        0.96      0.89 o 
   0   4   9        2.44        2.67      0.97 o 
   1   4   9        0.76        0.92      1.15 o 
   2   4   9        2.09        1.55      1.02 o 
   3   4   9        0.36        0.52      0.97 o 
   4   4   9        0.03       -1.22      2.02 o 
   5   4   9        5.06        7.66      1.85 o 
  -7   5   9        0.29       -1.50      1.50 o 
  -6   5   9        1.96        3.64      0.98 o 
  -5   5   9        0.17       -0.50      0.78 o 
  -4   5   9       52.62       51.49      3.29 o 
  -3   5   9        7.94        6.37      1.18 o 
  -2   5   9        9.16        8.54      1.18 o 
  -1   5   9       62.82       68.45      2.49 o 
   0   5   9      120.36      122.73      3.22 o 
   1   5   9      135.58      149.97      5.08 o 
   2   5   9       16.23       20.14      1.51 o 
   3   5   9        2.80        2.29      1.15 o 
   4   5   9       66.74       76.51      2.90 o 
   5   5   9        1.18        0.37      1.26 o 
  -6   6   9        6.66        3.92      1.08 o 
  -5   6   9       33.43       31.57      3.69 o 
  -4   6   9       83.67       83.20      2.89 o 
  -3   6   9        7.13        3.47      1.21 o 
  -2   6   9      141.43      130.71      3.43 o 
  -1   6   9      196.64      197.50      6.23 o 
   0   6   9        3.74        5.49      1.10 o 
   1   6   9        0.26       -0.23      1.27 o 
   2   6   9       57.60       56.53      2.37 o 
   3   6   9       52.88       58.37      2.48 o 
   4   6   9        5.05        2.54      1.39 o 
  -5   7   9        2.68        2.58      1.25 o 
  -4   7   9       13.44       19.30      1.66 o 
  -3   7   9       85.58       96.47      4.44 o 
  -2   7   9        0.99       -0.10      1.02 o 
  -1   7   9       15.16       17.75      5.42 o 
   0   7   9       53.19       52.91      2.77 o 
   1   7   9       41.99       43.38      3.11 o 
   2   7   9        2.40        2.65      1.16 o 
   3   7   9        2.86        3.98      1.30 o 
   4   7   9        0.21       -0.63      1.25 o 
  -4   8   9       38.96       37.01      4.73 o 
  -3   8   9       22.87       21.36      1.75 o 
  -2   8   9       12.30        9.01      1.38 o 
  -1   8   9        0.12       -0.16      1.05 o 
   0   8   9        2.82        4.51      1.90 o 
   1   8   9        6.99        7.96      2.08 o 
   2   8   9        9.16        9.07      1.54 o 
   3   8   9        1.88        0.55      1.56 o 
  -3   9   9        2.43        3.81      1.38 o 
  -2   9   9        1.21        1.99      1.26 o 
  -1   9   9       11.14       13.94      1.90 o 
   0   9   9       19.20       20.38      1.79 o 
   1   9   9       17.09       17.54      2.65 o 
  -7   0  10       19.20       22.65      2.00 o 
  -6   0  10        2.65        2.00      1.96 o 
  -5   0  10        5.85        4.21      1.22 o 
  -4   0  10      347.19      314.94      8.08 o 
  -3   0  10      212.30      208.92      6.00 o 
  -2   0  10      374.42      357.63      8.42 o 
  -1   0  10      229.34      228.65      6.11 o 
   1   0  10        6.57        7.15      1.38 o 
   2   0  10       84.23       89.87      3.69 o 
   3   0  10       67.14       71.53      3.69 o 
   4   0  10       14.96       19.50      2.42 o 
   5   0  10        3.18       -1.38      1.85 o 
  -7   1  10        1.99        2.26      1.02 o 
  -6   1  10       12.32       14.41      0.94 o 
  -5   1  10        0.32        0.73      0.73 o 
  -4   1  10       55.98       53.93      2.28 o 
  -3   1  10        0.29       -0.31      0.85 o 
  -2   1  10      155.66      152.36      2.82 o 
  -1   1  10       53.49       49.88      2.00 o 
   0   1  10       73.13       69.57      2.28 o 
   1   1  10       34.30       42.45      2.77 o 
   2   1  10        5.36        8.10      2.31 o 
   3   1  10        2.03        1.85      1.62 o 
   4   1  10       53.85       56.00      2.61 o 
   5   1  10       17.96       20.30      2.77 o 
  -7   2  10        4.01        2.52      0.91 o 
  -6   2  10       10.85       13.00      0.95 o 
  -5   2  10        0.46        1.18      0.63 o 
  -4   2  10       13.81       14.65      1.08 o 
  -3   2  10       81.62       73.06      2.44 o 
  -2   2  10        0.84        1.25      0.94 o 
  -1   2  10       65.53       66.58      2.32 o 
   0   2  10        0.06       -0.35      0.80 o 
   1   2  10        0.97       -0.35      0.92 o 
   2   2  10        0.02       -0.10      0.98 o 
   4   2  10        2.33        0.12      1.85 o 
   5   2  10        0.13        0.81      2.08 o 
  -6   3  10        0.00       -0.25      0.74 o 
  -5   3  10        0.16       -0.34      0.71 o 
  -4   3  10        7.86        6.65      1.16 o 
  -3   3  10       45.32       44.46      2.00 o 
  -2   3  10       76.62       72.68      2.45 o 
  -1   3  10       29.54       26.18      1.63 o 
   0   3  10       35.75       40.73      2.83 o 
   1   3  10        7.25       10.74      1.26 o 
   2   3  10        7.07       11.07      1.85 o 
   3   3  10        0.67        1.04      1.38 o 
   4   3  10       65.48       71.01      6.29 o 
   5   3  10       27.53       29.59      3.69 o 
  -6   4  10        3.26        2.52      1.03 o 
  -5   4  10       18.42       18.47      1.36 o 
  -4   4  10        8.65       12.27      2.42 o 
  -3   4  10        6.75        6.40      1.18 o 
  -2   4  10       91.33       91.40      2.85 o 
  -1   4  10       60.27       66.63      2.48 o 
   0   4  10       86.56       86.23      3.06 o 
   1   4  10        2.51        2.67      1.02 o 
   2   4  10      100.35      109.13      4.38 o 
   3   4  10       87.64       99.21      4.27 o 
   4   4  10       41.44       45.62      2.48 o 
  -6   5  10       35.99       36.53      1.97 o 
  -5   5  10        2.70        1.31      1.08 o 
  -4   5  10       23.10       25.90      1.82 o 
  -3   5  10       19.36       22.39      1.71 o 
  -2   5  10       57.68       56.15      2.36 o 
  -1   5  10       34.67       40.68      2.12 o 
   0   5  10        9.14        8.44      1.90 o 
   1   5  10       87.04       86.34      2.85 o 
   2   5  10       15.58       16.15      2.08 o 
   3   5  10       20.47       18.57      2.42 o 
   4   5  10        2.71        0.28      1.26 o 
  -5   6  10        0.04        1.15      1.11 o 
  -4   6  10       18.81       20.35      1.74 o 
  -3   6  10        0.15        1.76      1.10 o 
  -2   6  10        4.19        3.56      1.44 o 
  -1   6  10        2.93        0.58      1.15 o 
   0   6  10        0.30        0.58      1.38 o 
   1   6  10        1.24        0.43      2.36 o 
   2   6  10       37.42       38.88      3.00 o 
   3   6  10        5.45        4.60      1.43 o 
  -4   7  10        5.64        1.60      1.85 o 
  -3   7  10       92.00       85.44      5.71 o 
  -2   7  10       18.03       22.28      1.82 o 
  -1   7  10       34.57       33.86      2.71 o 
   0   7  10        0.02       -0.81      0.98 o 
   1   7  10       15.11       17.53      1.67 o 
   2   7  10        2.62       -1.38      1.50 o 
  -3   8  10        0.02       -0.48      1.30 o 
  -2   8  10        0.36       -1.06      1.06 o 
  -1   8  10       57.08       57.62      3.23 o 
   0   8  10       30.81       31.37      2.25 o 
   1   8  10       20.71       25.15      3.46 o 
  -6   1  11       55.67       55.63      1.86 o 
  -5   1  11      142.36      135.34      2.62 o 
  -4   1  11       13.53       11.79      1.50 o 
  -3   1  11       94.81       95.93      4.38 o 
  -2   1  11        6.66        4.38      1.00 o 
  -1   1  11       16.69       20.18      1.43 o 
   0   1  11        1.78        3.46      1.27 o 
   1   1  11       42.99       37.26      2.65 o 
   2   1  11       21.75       20.19      2.08 o 
   4   1  11        6.97       10.04      2.31 o 
  -6   2  11        8.44        8.78      1.05 o 
  -5   2  11        3.91        5.26      0.98 o 
  -4   2  11       33.22       34.79      1.91 o 
  -3   2  11      121.60      118.87      3.30 o 
  -2   2  11        0.45       -0.22      0.94 o 
  -1   2  11       60.30       60.29      2.36 o 
   0   2  11       20.86       27.30      4.67 o 
   1   2  11       50.68       53.76      3.23 o 
   2   2  11       25.15       29.19      2.54 o 
   4   2  11       11.84       13.84      2.42 o 
  -5   3  11        0.54        1.61      1.02 o 
  -4   3  11        0.83       -0.94      0.94 o 
  -3   3  11        3.02        1.79      0.97 o 
  -2   3  11        5.51        4.37      1.21 o 
  -1   3  11       23.86       24.54      4.33 o 
   0   3  11        3.27        6.72      1.22 o 
   1   3  11       91.24       85.14      3.11 o 
   2   3  11       53.43       63.32      2.49 o 
  -5   4  11        2.21        3.92      1.85 o 
  -4   4  11        0.27       -0.58      1.08 o 
  -3   4  11        7.92       10.02      1.38 o 
  -2   4  11        6.50        5.94      1.22 o 
  -1   4  11       41.95       42.57      5.65 o 
   0   4  11        0.48        0.23      1.10 o 
   1   4  11        4.32        1.61      1.02 o 
   2   4  11        0.48       -0.58      1.15 o 
  -4   5  11        1.65       -1.13      1.13 o 
  -3   5  11        0.30        0.24      1.38 o 
  -2   5  11       28.18       31.28      1.95 o 
  -1   5  11        2.45       -1.04      1.10 o 
   0   5  11       42.68       43.06      2.23 o 
   1   5  11       25.44       23.61      1.79 o 
   2   5  11       34.17       34.66      2.12 o 
  -4   6  11       47.53       44.18      3.35 o 
  -3   6  11       68.40       73.08      2.93 o 
  -2   6  11        6.32        4.89      1.26 o 
  -1   6  11       32.86       36.45      2.60 o 
   0   6  11       70.77       75.80      7.73 o 
   1   6  11        1.54       -0.09      1.13 o 
   2   6  11        0.50       -0.12      1.85 o 
  -2   7  11       33.52       39.22      3.46 o 
  -1   7  11       17.70       20.84      1.87 o 
   0   7  11       12.89       19.15      1.83 o 
  -5   0  12       65.66       61.95      3.92 o 
  -4   0  12        2.60        2.42      1.73 o 
  -1   0  12       20.74       17.77      2.08 o 
   0   0  12       35.25       31.84      2.54 o 
   1   0  12      161.84      171.55      5.77 o 
  -5   1  12       14.93       15.89      1.35 o 
  -4   1  12       26.65       27.93      1.88 o 
  -3   1  12       14.00       12.01      1.62 o 
  -2   1  12        6.22        8.44      1.22 o 
  -1   1  12       49.95       53.87      3.35 o 
   0   1  12        6.71        4.61      1.73 o 
   1   1  12        5.10        4.52      1.06 o 
  -4   2  12        0.35        1.08      1.62 o 
  -3   2  12        0.01       -1.02      1.02 o 
  -2   2  12        0.01       -0.64      0.91 o 
  -1   2  12        0.76       -0.42      1.00 o 
   0   2  12        3.01        5.88      1.73 o 
   1   2  12        0.09        0.23      1.38 o 
  -4   3  12        1.98        3.27      1.16 o 
  -3   3  12        1.03       -1.08      1.08 o 
  -2   3  12        3.56        5.16      1.18 o 
  -1   3  12       68.65       68.54      5.65 o 
   0   3  12       10.95        8.84      1.39 o 
   1   3  12        9.05        7.27      1.96 o 
   2   3  12        1.77       -0.12      1.62 o 
  -3   4  12       13.10       12.20      1.59 o 
  -2   4  12        0.55       -1.25      2.02 o 
  -1   4  12       19.46       19.90      1.79 o 
   0   4  12       47.46       49.10      2.44 o 
   1   4  12      108.25      110.71      3.47 o 
  -2   5  12       29.40       32.68      2.65 o 
  -1   5  12        8.09        8.66      1.49 o 
   0   5  12        1.61        2.43      1.73 o 
  -1   1  13       26.21       23.19      2.65 o 
                                                 
